# Supplementary material for: Population-representative study reveals cardiovascular and metabolic disease biomarkers associated with misaligned sleep schedules
Source: Sleep. 2023 Feb 24;46(6):zsad037. doi: 10.1093/sleep/zsad037 (PMC10262187; doi:10.1093/sleep/zsad037)
Supplement: zsad037_suppl_Supplementary_Table_S1 [file zsad037_suppl_supplementary_table_s1.xlsx]

## Sheet: ENG
Variable	N	Mean	SD	SJL_correlation	Dataset	Composite	Component_var	Value	Response	Question
diseases	5120	4.34375	1.953	-0.129385	wave 4*, 5	add	pheart	1	Yes	Health problems: a) heart or circulatory problems
diseases					wave 4*, 5	add	pheart	0	No	Health problems: a) heart or circulatory problems
diseases					wave 4*, 5	add	phigh	1	Yes	Health problems: (b) high blood pressure
diseases					wave 4*, 5	add	phigh	0	No	Health problems: b) high blood pressure
diseases					wave 4*, 5	add	pbreath	1	Yes	Health problems: (c) breathing problems (asthma attacks, wheezing, wheezing)
diseases					wave 4*, 5	add	pbreath	0	No	Health problems: (c) breathing problems (asthma attacks, wheezing, wheezy breathing)
diseases					wave 4*, 5	add	paller	1	Yes	Health problems: (d) allergies
diseases					wave 4*, 5	add	paller	0	No	Health problems: (d) allergies
diseases					wave 4*, 5	add	pback	1	Yes	Health problems: (e) back or cervical spine pain
diseases					wave 4*, 5	add	pback	0	No	Health problems: e) back or cervical spine pain
diseases					wave 4*, 5	add	pmush	1	Yes	Health problems: (f) pain in the muscles or joints of the hands or arms
diseases					wave 4*, 5	add	pmush	0	No	Health problems: (f) pain in the muscles or joints of the hands or arms
diseases					wave 4*, 5	add	pmusf	1	Yes	Health problems: (g) pain in the muscles or joints of the legs or feet
diseases					wave 4*, 5	add	pmusf	0	No	Health problems: (g) pain in the muscles or joints of the legs or feet
diseases					wave 4*, 5	add	pstom	1	Yes	Health problems: (h) problems relating to the stomach or digestion
diseases					wave 4*, 5	add	pstom	0	No	Health problems: (h) problems relating to the stomach or digestion
diseases					wave 4*, 5	add	pskin	1	Yes	Health problems: (i) problems relating to skin conditions
diseases					wave 4*, 5	add	pskin	0	No	Health problems: (i) problems relating to skin condition
diseases					wave 4*, 5	add	phead	1	Yes	Health problems: (j) severe headaches
diseases					wave 4*, 5	add	phead	0	No	Health problems: (j) severe headaches
diseases					wave 4*, 5	add	pdiab	1	Yes	Health problems: k) diabetes
diseases					wave 4*, 5	add	pdiab	0	No	Health problems: k) diabetes
diseases					wave 4*, 5	add	pcanc	1	Yes	Health problems: (l) cancer, oncological diseases
diseases					wave 4*, 5	add	pcanc	0	No	Health problems: l) cancer, oncological disease
diseases					wave 4*, 5	add	pnone	1	Yes	Health problems: m) none
diseases					wave 4*, 5	add	pnone	0	No	Health problems: m) none
time_stress	5119	9.51436	4.19616	0.355302	wave 4*, 5	add	timestre_r	5	Definitely agree	Time stress: a) stressed and under time pressure
time_stress					wave 4*, 5	add	timestre_r	4	Rather agree	Time stress: a) stressed and under time pressure
time_stress					wave 4*, 5	add	timestre_r	3	Neither agree nor disagree	Time stress: a) stressed and under time pressure
time_stress					wave 4*, 5	add	timestre_r	2	Rather disagree	Time stress: a) stressed and under time pressure
time_stress					wave 4*, 5	add	timestre_r	1	Strongly disagree	Time stress: a) stressed and under time pressure
time_stress					wave 4*, 5	add	timesle_r	1	Definitely agree	Time stress: b) getting enough sleep regularly
time_stress					wave 4*, 5	add	timesle_r	2	Rather agree	Time stress: b) getting enough sleep regularly
time_stress					wave 4*, 5	add	timesle_r	3	Neither agree nor disagree	Time stress: b) getting enough sleep regularly
time_stress					wave 4*, 5	add	timesle_r	4	Rather disagree	Time stress: b) getting enough sleep regularly
time_stress					wave 4*, 5	add	timesle_r	5	Strongly disagree	Time stress: b) getting enough sleep regularly
time_stress					wave 4*, 5	add	timemys_r	5	Definitely agree	Time stress: c) wants more time to himself
time_stress					wave 4*, 5	add	timemys_r	4	Rather agree	Time stress: c) wants more time to himself
time_stress					wave 4*, 5	add	timemys_r	3	Neither agree nor disagree	Time stress: c) wants more time to himself
time_stress					wave 4*, 5	add	timemys_r	2	Rather disagree	Time stress: c) wants more time to himself
time_stress					wave 4*, 5	add	timemys_r	1	Strongly disagree	Time stress: c) wants more time to himself
time_stress					wave 4*, 5	add	timefam_r	5	Definitely agree	Time stress: d) wants more time for family
time_stress					wave 4*, 5	add	timefam_r	4	Rather agree	Time stress: d) wants more time for family
time_stress					wave 4*, 5	add	timefam_r	3	Neither agree nor disagree	Time stress: d) wants more time for family
time_stress					wave 4*, 5	add	timefam_r	2	Rather disagree	Time stress: d) wants more time for family
time_stress					wave 4*, 5	add	timefam_r	1	Strongly disagree	Time stress: d) wants more time for family
time_stress					wave 4*, 5	add	timecar_r	5	Definitely agree	Time stress: e) wants more time for career development
time_stress					wave 4*, 5	add	timecar_r	4	Rather agree	Time stress: e) wants more time for career development
time_stress					wave 4*, 5	add	timecar_r	3	Neither agree nor disagree	Time stress: e) wants more time for career development
time_stress					wave 4*, 5	add	timecar_r	2	Rather disagree	Time stress: e) wants more time for career development
time_stress					wave 4*, 5	add	timecar_r	1	Strongly disagree	Time stress: e) wants more time for career development
work	5132	16.93	21.67	0.361035	wave 4*, 5	add	adhours	continuous	hours	Number of hours per week in complementary employment
work					wave 4*, 5	add	hours	continuous	hours	Number of hours per week in main job
feel_rushed	5090	1.47053	1.31156	0.188453	wave 4*, 5		hhurr_r	6	Always	Feeling in a hurry
feel_rushed					wave 4*, 5		hhurr_r	5	Most of the time	Feeling in a hurry
feel_rushed					wave 4*, 5		hhurr_r	4	More than half the time	Feeling in a hurry
feel_rushed					wave 4*, 5		hhurr_r	3	Less than half the time	Feeling in a hurry
feel_rushed					wave 4*, 5		hhurr_r	2	Sometimes	Feeling in a hurry
feel_rushed					wave 4*, 5		hhurr_r	1	Never	Feeling in a hurry
smoking	5100	2.24235	1.76988	0.0523974	wave 4*, 5, 6		smoke	1	I don't smoke and have never smoked	Smoking
smoking					wave 4*, 5, 6		smoke	2	I don't smoke, but I used to	Smoking
smoking					wave 4*, 5, 6		smoke	3	Occasionally	Smoking
smoking					wave 4*, 5, 6		smoke	4	I smoke 1-5 cigarettes a day	Smoking
smoking					wave 4*, 5, 6		smoke	5	I smoke 6-10 cigarettes a day	Smoking
smoking					wave 4*, 5, 6		smoke	6	I smoke 11-20 cigarettes a day	Smoking
smoking					wave 4*, 5, 6		smoke	7	I smoke 21-40 cigarettes a day	Smoking
smoking					wave 4*, 5, 6		smoke	8	I smoke more than 40 cigarettes a day	Smoking
sport	5107	3.08087	1.91667	0.0512296	wave 4*, 5, 6		sport_r	7	Several times a day	Sport and physical activity
sport					wave 4*, 5, 6		sport_r	6	Daily	Sport and physical activity
sport					wave 4*, 5, 6		sport_r	5	Several times a week	Sport and physical activity
sport					wave 4*, 5, 6		sport_r	4	Once a week	Sport and physical activity
sport					wave 4*, 5, 6		sport_r	3	Several times a month	Sport and physical activity
sport					wave 4*, 5, 6		sport_r	2	Less often	Sport and physical activity
sport					wave 4*, 5, 6		sport_r	1	Never	Sport and physical activity
alcohol_frequency	5115	3.42522	1.60136	0.0610794	wave 4*, 5, 6		alco_r	7	Several times a day	Alcohol - frequency
alcohol_frequency					wave 4*, 5, 6		alco_r	6	Daily	Alcohol - frequency
alcohol_frequency					wave 4*, 5, 6		alco_r	5	Several times a week	Alcohol - frequency
alcohol_frequency					wave 4*, 5, 6		alco_r	4	Once a week	Alcohol - frequency
alcohol_frequency					wave 4*, 5, 6		alco_r	3	Several times a month	Alcohol - frequency
alcohol_frequency					wave 4*, 5, 6		alco_r	2	Less often	Alcohol - frequency
alcohol_frequency					wave 4*, 5, 6		alco_r	1	Never	Alcohol - frequency
alcohol_amount	5040	2.32857	1.68235	0.252693	wave 4*, 5, 6		drinks	0	Never drink alcohol	Alcohol - quantity
alcohol_amount					wave 4*, 5, 6		drinks	1	1	Alcohol - quantity
alcohol_amount					wave 4*, 5, 6		drinks	2	2	Alcohol - quantity
alcohol_amount					wave 4*, 5, 6		drinks	3	3	Alcohol - quantity
alcohol_amount					wave 4*, 5, 6		drinks	4	4	Alcohol - quantity
alcohol_amount					wave 4*, 5, 6		drinks	5	5	Alcohol - quantity
alcohol_amount					wave 4*, 5, 6		drinks	6	6	Alcohol - quantity
alcohol_amount					wave 4*, 5, 6		drinks	7	7	Alcohol - quantity
alcohol_amount					wave 4*, 5, 6		drinks	8	8	Alcohol - quantity
alcohol_amount					wave 4*, 5, 6		drinks	9	9	Alcohol - quantity
alcohol_amount					wave 4*, 5, 6		drinks	10	10	Alcohol - quantity
alcohol_amount					wave 4*, 5, 6		drinks	11	11 and more	Alcohol - quantity
fruits_vegetables	5112	5.58177	1.10422	-0.0970242	wave 4*, 5, 6		fruveg_r	1	Several times a day	Consumption of fresh fruit and vegetables
fruits_vegetables					wave 4*, 5, 6		fruveg_r	2	Daily	Consumption of fresh fruit and vegetables
fruits_vegetables					wave 4*, 5, 6		fruveg_r	3	Several times a week	Consumption of fresh fruit and vegetables
fruits_vegetables					wave 4*, 5, 6		fruveg_r	4	Once a week	Consumption of fresh fruit and vegetables
fruits_vegetables					wave 4*, 5, 6		fruveg_r	5	Several times a month	Consumption of fresh fruit and vegetables
fruits_vegetables					wave 4*, 5, 6		fruveg_r	6	Less often	Consumption of fresh fruit and vegetables
fruits_vegetables					wave 4*, 5, 6		fruveg_r	7	Never	Consumption of fresh fruit and vegetables
sleep_quality	5075	1.92138	0.691412	0.126881	wave 4*, 5, 6		slequal_r	4	Very good	Quality of sleep
sleep_quality					wave 4*, 5, 6		slequal_r	3	Rather good	Quality of sleep
sleep_quality					wave 4*, 5, 6		slequal_r	2	Rather bad	Quality of sleep
sleep_quality					wave 4*, 5, 6		slequal_r	1	Very bad	Quality of sleep
income	4779	12.69	3.27	0.352862	wave 4*, 5, 6		hincome	1	No income	Household income
income					wave 4*, 5, 6		hincome	2	< 4 999 CZK	Household income
income					wave 4*, 5, 6		hincome	3	5000 - 7 999 CZK	Household income
income					wave 4*, 5, 6		hincome	4	8 000 - 9 999 CZK	Household income
income					wave 4*, 5, 6		hincome	5	10 000 - 11 999 CZK	Household income
income					wave 4*, 5, 6		hincome	6	12 000 - 13 999 CZK	Household income
income					wave 4*, 5, 6		hincome	7	14 000 - 15 999 CZK	Household income
income					wave 4*, 5, 6		hincome	8	16 000 - 17 999 CZK	Household income
income					wave 4*, 5, 6		hincome	9	18 000 - 19 999 CZK	Household income
income					wave 4*, 5, 6		hincome	10	20 000 - 22 999 CZK	Household income
income					wave 4*, 5, 6		hincome	11	23 000 - 25 999 CZK	Household income
income					wave 4*, 5, 6		hincome	12	26 000 - 29 999 CZK	Household income
income					wave 4*, 5, 6		hincome	13	30 000 - 34 999 CZK	Household income
income					wave 4*, 5, 6		hincome	14	35 000 - 39 999 CZK	Household income
income					wave 4*, 5, 6		hincome	15	40 000 - 49 999 CZK	Household income
income					wave 4*, 5, 6		hincome	16	50 000 - 74 999 CZK	Household income
income					wave 4*, 5, 6		hincome	17	75 000 - 99 999 CZK	Household income
income					wave 4*, 5, 6		hincome	18	100 000 and more CZK	Household income
education	5132	5.84	2.69	0.0292979	wave 4*, 5, 6		educ	0	Never educated (yet)	Highest education attained by household member
education					wave 4*, 5, 6		educ	1	Incomplete basic	Highest education attained by household member
education					wave 4*, 5, 6		educ	2	Basic	Highest education attained by household member
education					wave 4*, 5, 6		educ	3	Apprenticeship without matriculation	Highest education attained by household member
education					wave 4*, 5, 6		educ	4	High school without matriculation	Highest education attained by household member
education					wave 4*, 5, 6		educ	5	Apprenticeship with matriculation	Highest education attained by household member
education					wave 4*, 5, 6		educ	6	Vocational secondary school with matriculation	Highest education attained by household member
education					wave 4*, 5, 6		educ	7	General secondary school with matriculation	Highest education attained by household member
education					wave 4*, 5, 6		educ	8	Higher vocational	Highest education attained by household member
education					wave 4*, 5, 6		educ	9	University Bachelor's Degree	Highest education attained by household member
education					wave 4*, 5, 6		educ	10	Master's degree (engineering, medical)	Highest education attained by household member
education					wave 4*, 5, 6		educ	11	University doctorate (postgraduate, science education)	Highest education attained by household member
feel_unhealthy	5118	2.96471	1.03278	-0.308073	wave 4*, 5		health	1	Excellent	Feeling of health
feel_unhealthy					wave 4*, 5		health	2	Very good	Feeling healthy
feel_unhealthy					wave 4*, 5		health	3	Good	Feeling of health
feel_unhealthy					wave 4*, 5		health	4	Average	Feeling healthy
feel_unhealthy					wave 4*, 5		health	5	Bad	Feeling healthy
commute_time	5116	10.14	20.41	0.362298	wave 4*, 5		cmtime	continuous	minutes	Commuting time to work (in minutes)
sex	5132	1.55	0.5	-0.0624628	wave 4*, 5, 6		sex	binary	man	Subjects's sex
sex					wave 4*, 5, 6		sex	binary	woman	Subjects's sex
partner	5132	0.65	0.48	-0.0244435	wave 4*, 5, 6	add	livesp	binary	Yes	Spouse, registered partner of a person living in the household
partner					wave 4*, 5, 6	add	livesp	binary	No	Spouse, registered partner of a person living in the household
partner					wave 4*, 5, 6	add	livewith	binary	Yes	Permanent partner of the person living in the household
partner					wave 4*, 5, 6	add	livewith	binary	No	Permanent partner of the person living in the household
age	5132	51.48	17.43	-0.528266	wave 4*, 5, 6		age	continuous	years	Subjects's age
children	5132	0.45	0.83	0.22124	wave 4*, 5		childy	ordinal		Number of children aged >= 0 and <= 17 persons living in the household
social_jetlag	3925	0.88296	0.889864	1	wave 4*, 5, 6		SJL	continuous	hours	Computed from MCTQ
chronotype	3145	3.13111	1.04473	0.275686	wave 4*, 5, 6		MSFsc	continuous	hours	Computed from MCTQ
normalized_chronotype	3145	3.53	0.97	0.156338	wave 4*, 5, 6		MSFsasc	continuous	hours	Computed from MCTQ
Bamid	5035	12.0802	3.08947	0.0157078	wave 4*, 5, 6	midpoint	Bastart	continuous	hours	Start of time of best alertness
Bamid					wave 4*, 5, 6	midpoint	Baend	continuous	hours	End of time of best alertness
sleep_duration	3828	7.52	1.17	-0.157537	wave 4*, 5, 6	weekly average	SDw	continuous	hours	Sleep duration on workdays
sleep_duration					wave 4*, 5, 6	weekly average	SDf	continuous	hours	Sleep duration on free days
light_exposure	4341	5.08	3.17	-0.069615	wave 4*, 5, 6	weekly average	dayliw	continuous	hours	Time spent outdoors during workdays
light_exposure					wave 4*, 5, 6	weekly average	daylif	continuous	hours	Time spent outdoors during free days
settlement_size	5132	3.09	1.38	0.0109611	wave 4*, 5, 6		msize	1	Up to 999 inhabitants	Settlement size
settlement_size					wave 4*, 5, 6		msize	2	1 000-4 999 inhabitants	Settlement size
settlement_size					wave 4*, 5, 6		msize	3	5 000-19 999 inhabitants	Settlement size
settlement_size					wave 4*, 5, 6		msize	4	20 000-99 999 inhabitants	Settlement size
settlement_size					wave 4*, 5, 6		msize	5	100 000 inhabitants and more	Settlement size
latitude	5132	49.8	0.51	0.0137646	wave 4*, 5, 6		latitude	continuous	degrees	Geographic latitude of the subject's residence
longitude	5132	15.58	1.62	-0.0241067	wave 4*, 5, 6		longitude	continuous	degrees	Geographic longitude of the subject's residence
BMI	2022	27.65	5.21	-0.0873543	wave 4, 5*	weight/(height*height)	height	continuous	m	Current height
BMI					wave 4, 5*	weight/(height*height)	weight	continuous	kg	Current weight
sampling_time	1924	8.32	1.13	-0.0939823	wave 5*		bstime	continuous	hours, minutes	Time stamp of blood sampling
Cholesterol	1957	4.98262	1.02061	0.0691207	wave 5*	median-corrected	chl	continuous	mmol/L	Level of total cholesterol in plasma measured by ceritifed clinical laboratory
LDL	1948	3.04489	0.906273	0.0946797	wave 5*	median-corrected	ldl	continuous	mmol/L	Level of low-density lipoprotein cholesterol in plasma measured by ceritifed clinical laboratory
HDL	1951	1.41907	0.38995	0.0220447	wave 5*	median-corrected	hdl	continuous	mmol/L	Level of high-density lipoprotein cholesterol in plasma measured by ceritifed clinical laboratory
TAG	1957	1.48154	0.98595	-0.0740218	wave 5*	median-corrected	tag	continuous	mmol/L	Level of triacyglycerols in plasma measured by ceritifed clinical laboratory
Glucose	1956	5.42824	1.47234	-0.210212	wave 5*	median-corrected	glc	continuous	mmol/L	Level of glucose in plasma measured by ceritifed clinical laboratory
Cortisol	1957	406.282	145.943	-0.0651868	wave 5*	median-corrected	cor	continuous	nmol/L	Level of cortisol in plasma measured by ceritifed clinical laboratory
DHEAS	1957	4.02869	2.84796	0.342307	wave 5*	median-corrected	dheas	continuous	µmol/L	Level of dehydroepiandrosterone sulfate in plasma measured by ceritifed clinical laboratory
Testosterone	1957	6.42871	7.92255	0.038459	wave 5*	median-corrected	tes	continuous	nmol/L	Level of testosterone in plasma measured by ceritifed clinical laboratory
CRP	1957	5.80184	5.76928	< -0.001	wave 5*	median-corrected	crp	continuous	mg/L	Level of C-reactive protein in plasma measured by ceritifed clinical laboratory
AIP	1951	-0.07	0.67	-0.066	wave 5*	log(TAG/HDL)	AIP	continuous		Atherogenic index of plasma, calculated
